# Supplementary material for: Genome-Wide CRISPR Screening Identifies DCK and CCNL1 as Genes That Contribute to Gemcitabine Resistance in Pancreatic Cancer
Source: Cancers (Basel). 2022 Jun 27;14(13):3152. doi: 10.3390/cancers14133152 (PMC9264918; doi:10.3390/cancers14133152)
Supplement: Supplementary file 1 [file cancers-14-03152-s001.zip]

Archive with 3 entries (3 files):
- S-fig.pdf
- Table S2.pdf
- Table-S1.xlsx
